# Supplementary material for: Upper brainstem cholinergic neurons project to ascending and descending circuits
Source: BMC Biol. 2023 Jun 6;21:135. doi: 10.1186/s12915-023-01625-y (PMC10245412; doi:10.1186/s12915-023-01625-y)
Supplement: Supplementary file 2 — Additional file 2: Table 1. Quantification of reconstruction neurons. [file 12915_2023_1625_MOESM2_ESM.xlsx]

## Sheet: Sheet2
Quantification of reconstruction neurons
Sample	Neuronal numbering	Quantification of axons																								Quantification of dendrite
		Terminal branches in different targeting areas																				Total terminal branches		Length (μm)	Types*	Branches	Length (μm)
		CTXpl	CTXsp	PAL	STR	LZ	MEZ	PVR	PVZ	DORpm	DORsm	MBmot	MBsen	MBsta	P-mot	P-sat	P-sen	MY-mot	MY-sat	MY-sen	CB	Ipsilateral	Contralateral
#193596	PPN-7	0	0	0	15	38	0	0	0	241	44	542	22	36	0	13	9	0	0	0	0	835	125	169691	I	26	5046.88
#193596	PPN-8	0	0	275	0	36	0	0	0	66	15	495	0	17	28	0	9	21	0	0	134	868	228	198443	II	26	5461.98
#193596	PPN-9	4	0	43	16	1	0	0	0	290	316	241	65	13	12	94	67	55	0	1	8	1147	479	302802	IV	11	2085.47
#193596	PPN-11	5	0	0	27	34	0	0	0	204	65	293	24	4	166	32	24	0	0	0	0	268	610	135680	I	23	4222.7
#193596	PPN-12	0	0	11	0	0	0	0	0	54	22	308	6	5	188	1	0	99	0	270	0	768	196	158268	II	15	3253.68
#193596	PPN-13	0	0	5	0	8	0	0	0	354	285	95	9	29	39	30	65	0	0	0	0	587	332	210630	III	18	3899.9
#193596	PPN-14	77	0	70	92	4	0	0	0	381	136	719	29	22	15	33	8	39	0	26	0	781	870	258720	IV	22	4157.38
#193596	PPN-15	150	37	423	445	206	0	0	0	142	49	124	0	18	52	5	75	39	2	5	22	1271	523	320065	IV	22	4588.11
#193596	PPN-16	0	0	87	26	83	32	0	1	49	18	92	1	25	96	61	19	39	0	0	295	744	180	208298	IV	14	3503.09
#193596	PPN-10	73	0	16	1	1	0	0	0	350	234	0	0	14	0	0	0	0	0	0	0	601	88	123974	I	16	3044.71
#193595	PPN-17	0	0	4	0	1	0	0	0	55	90	87	298	2	203	0	18	56	0	226	0	929	111	170557	II	21	3330.97
#193595	PPN-18	19	0	35	25	6	0	0	0	362	359	80	68	13	0	1	0	0	0	0	110	973	105	184549	I	16.5	3006.2
#193595	PPN-19	0	0	8	2	68	0	0	0	72	95	387	13	22	0	1	0	0	0	0	0	494	174	95736.2	I	26.5	3701.02
#193595	PPN-20	0	0	213	19	93	0	0	0	134	117	455	0	64	26	0	8	173	0	175	13	864	626	302572	IV	27.5	5355.45
#193595	PPN-21	0	0	16	74	1	0	0	0	85	36	55	197	8	227	30	68	8	0	18	118	511	430	136662	IV	23	3887.4
#193595	PPN-22	159	87	408	169	595	328	4	6	116	113	666	1073	22	91	13	6	167	3	0	0	2056	1970	436739	IV	23.5	3931.7
#193595	PPN-23	252	34	147	48	1	0	0	0	397	61	413	25	50	129	34	535	215	0	174	13	1656	872	283587	IV	27	5242.2
#193595	PPN-24	281	31	216	235	83	2	0	0	140	50	205	0	11	34	2	11	26	7	383	0	1444	273	278762	IV	22.5	3689.7
#193595	PPN-25	128	7	92	96	4	0	0	0	67	138	436	0	20	6	0	12	26	0	72	0	891	213	166248	IV	29	4498.2
#193595	PPN-26	0	0	0	0	1	0	0	0	397	29	1548	16	58	0	211	24	0	0	0	0	1906	378	190615	III	36	6146.3
#193595	PPN-27	0	0	0	0	76	0	0	0	397	1	2376	75	33	348	419	25	11	0	0	0	2263	1498	271594	II	82	9313.8
#193595	PPN-28	0	0	0	0	2	214	0	0	1128	44	841	0	291	26	363	73	0	0	0	0	1474	1508	241577	III	71	8347.8
#193595	PPN-29	52	32	121	747	3	0	0	0	381	123	205	0	12	76	0	319	196	0	50	59	2182	194	324799	IV	50.5	6832.9
#193595	PPN-30	0	0	171	1552	111	3	0	0	0	12	461	0	55	467	308	68	37	0	0	167	2652	760	350970	IV	75.5	8466.5
#201811	PPN-31	0	0	0	0	0	0	0	0	268	18	2315	39	78	0	52	11	0	0	0	52	167	2666	261323	III	47.5	6466.4
#201811	PPN-32	0	0	136	28	447	33	13	4	211	200	658	0	50	563	16	580	526	10	219	73	967	2800	599086	IV	60.5	5948.2
#201811	PPN-33	0	0	0	0	0	0	0	0	0	0	293	3	31	248	6	84	277	10	165	31	260	888	196570	II	49	5286.8
#193595	PPN-1	0	0	5	16	16	0	0	0	255	69	119	492	6	0	0	0	0	0	0	0	855	123	137391	I	21	4128.87
#193595	PPN-2	0	10	7	43	24	1	0	0	39	22	319	1	26	16	18	6	0	3	0	0	374	161	137220	I	21	2935.63
#193595	PPN-3	0	0	46	2	34	0	0	0	50	6	580	16	25	7	31	4	0	0	0	0	488	313	143273	I	27	4610.7
#193595	PPN-4	2	5	84	38	46	1	6	0	106	5	249	0	30	3	1	3	33	0	15	9	478	158	222296	IV	24	5124.47
#193595	PPN-5	0	0	33	39	0	0	0	0	88	49	298	37	17	45	8	17	4	3	0	25	374	289	177822	IV	22	3747.14
#193595	PPN-6	0	10	42	145	5	0	0	0	139	49	41	0	5	92	5	52	5	0	0	16	516	90	231788	IV	37	6896.08
#201813	PPN-34	0	0	0	0	44	46	0	0	419	54	3487	0	59	196	235	24	0	0	0	0	456	4108	305004	III	77	9001.9
#201813	PPN-35	0	0	304	21	29	1	0	0	430	158	1352	14	65	229	189	21	324	0	3	0	1175	1965	311106	IV	71.5	7205.4
#201813	PPN-36	649	77	548	310	322	15	0	0	492	302	362	25	1	89	37	235	279	1	325	67	1454	2782	464321	IV	36.5	4822.9
#201813	PPN-37	3	5	193	198	337	1	0	0	110	54	626	3	19	275	21	167	43	4	28	1	1025	1063	408159	IV	41.5	5667.5
#201813	PPN-38	507	6	86	30	60	0	0	0	576	181	626	13	15	287	13	25	0	0	0	0	700	1725	385786	I	58.5	5867.3
#201813	PPN-39	10	0	82	57	317	201	64	3	77	77	921	234	20	20	11	26	0	0	0	391	1049	1462	386096	I	58	6377.7
#183598	LDT-1	0	0	0	0	18	0	0	0	284	23	1841	1	22	949	276	36	63	0	0	0	2820	693	342243	II	89	11600
#183598	LDT-2	26	25	3	5	0	0	0	0	441	12	993	2	77	1	27	3	0	0	0	0	1385	230	207760	I	67	10393
#183598	LDT-3	0	0	0	0	117	74	0	0	310	189	2279	113	1	314	107	45	5	0	18	0	2526	1046	274958	II	68	7891
#183598	LDT-4	0	0	111	51	125	5	33	0	70	8	1249	108	51	136	197	10	5	0	0	1	1658	502	303255	IV	75	8255
#183598	LDT-5	0	0	0	0	413	120	0	0	284	111	568	24	26	15	355	6	0	0	0	0	863	1059	303960	III	46	6197
#183598	LDT-6	0	0	0	0	98	0	0	0	1978	92	837	25	40	551	383	14	159	0	0	0	2888	1289	316534	II	86	8544
#183598	LDT-7	0	0	0	0	167	13	0	5	83	96	689	157	16	17	210	12	5	0	0	1	692	779	205287	II	64	7197
#183598	LDT-8	0	0	1	0	335	75	2	0	331	80	403	49	47	38	48	37	0	0	0	12	986	472	207800	III	27	4623
#183598	LDT-9	0	0	23	196	50	14	0	0	98	3	341	10	6	28	8	1	0	0	0	0	578	200	131322	I	47	7118
#183598	LDT-10	0	0	0	0	0	0	0	0	16	5	1221	187	2	461	216	15	23	0	0	0	1871	275	141084	II	142	11791
#183598	LDT-11	0	0	95	11	227	0	0	0	51	17	607	7	13	194	183	20	0	0	0	2	1286	141	149354	I	102	8509
#183598	LDT-12	0	0	0	0	10	21	0	0	1105	13	1135	14	89	469	945	31	211	1	0	174	2824	1394	451355	II	73	8303
#183598	LDT-13	0	0	0	0	73	89	0	0	5	84	1562	64	84	329	365	9	34	1	0	91	1405	1385	317563	II	80	11450
#183598	LDT-14	0	0	0	0	18	27	1	0	21	19	840	78	19	35	10	51	0	0	0	4	680	443	123791	III	57	7047
#201813	LDT-18	0	0	47	0	139	60	0	0	806	124	1973	177	46	612	455	2	87	0	0	0	878	3650	350670	II	56.5	6867.7
#201813	LDT-19	0	0	0	0	26	0	0	0	224	322	2892	117	52	22	565	15	0	0	0	0	0	4235	254893	III	67	6821.2
#201813	LDT-20	0	0	0	0	2	0	0	0	2	10	1050	3	0	17	21	8	14	0	0	94	10	1211	132490	II	60	7933.1
#201813	LDT-21	0	0	2	0	532	199	8	1	297	53	479	4	15	61	96	13	18	0	0	0	758	1020	192015	II	70.5	6835.5
#201813	LDT-22	0	0	0	0	20	0	0	0	278	32	1701	33	11	564	464	296	9	0	109	11	912	2616	300186	II	55	6506.1
#201813	LDT-23	0	0	0	0	351	38	8	1	78	30	736	120	9	21	131	21	3	0	0	78	671	954	180644	II	122.5	10827.1
#201813	LDT-24	0	0	0	0	767	2	7	2	155	263	1870	176	57	117	623	37	0	0	0	46	173	3949	335901	III	64	7129.4
#201813	LDT-25	0	0	13	0	56	85	39	0	11	14	544	5	77	673	281	43	728	46	94	44	1368	1385	265197	II	51	9454.8
#201813	LDT-26	0	0	0	0	360	0	0	0	161	14	2153	175	3	476	776	1	4	2	0	0	654	3471	223342	II	96	7415.5
#201813	LDT-27	0	0	0	0	159	0	0	0	202	8	1862	30	24	940	266	0	50	0	0	0	783	2758	271640	II	71	5596.7
#201813	LDT-28	0	0	0	0	82	0	0	0	1367	114	683	11	16	1144	735	0	141	0	0	40	1671	2662	371454	II	76	7263.5
#201813	LDT-29	0	0	0	0	255	0	0	0	262	181	2778	1	12	69	101	1	0	0	0	0	187	3473	188038	III	81	6160.3
#201813	LDT-30	0	0	0	0	15	0	0	0	130	75	774	34	2	319	177	43	1	0	0	0	203	1367	130322	II	78	5940.2
#201813	LDT-31	0	0	131	151	62	9	0	0	1698	125	2756	2	31	107	42	131	15	0	8	0	1864	3404	367481	IV	68	4543.9
#201813	LDT-32	0	0	0	0	314	6	0	3	430	63	2597	65	12	45	16	47	445	21	0	1	636	3429	257362	II	67	6244.8
#201813	LDT-33	0	0	2	0	9	0	0	0	0	0	425	358	57	425	487	36	146	6	0	0	710	1341	276478	II	66	6982.7
#201813	LDT-34	0	0	0	0	204	26	0	0	1330	125	468	86	11	915	595	20	227	0	0	0	1149	2858	298667	II	93	8715.9
#201813	LDT-35	0	0	0	0	49	147	0	0	379	12	872	37	20	311	79	21	1	0	0	13	511	1430	215220	II	45	5607.8
#201813	LDT-36	106	74	416	86	595	22	0	2	723	180	1124	3	69	635	106	103	142	1	127	33	1566	2981	489563	IV	50	5814.7
#201813	LDT-37	0	0	9	0	440	16	0	0	744	18	1214	30	4	16	33	6	0	0	0	0	1049	1481	220720	III	43	5228
#201813	LDT-38	0	0	0	0	60	0	0	0	133	26	1026	3	99	549	476	2	315	1	0	0	803	1887	233980	II	65	7356.5
#201813	LDT-39	0	0	0	0	0	0	0	0	115	39	1379	147	21	208	35	1	0	0	0	0	738	1207	177943	III	56	6073.5
#201813	LDT-40	0	0	0	0	2	0	0	0	287	35	320	48	19	78	117	0	0	0	0	0	43	863	136291	III	48	5400.1
#201813	LDT-41	0	0	57	58	155	1	0	0	1061	48	2602	13	9	70	19	0	36	0	0	0	1869	2260	265278	IV	54	6101.2
#201813	LDT-42	0	0	1	0	364	41	2	0	39	84	1060	443	4	20	13	23	2	0	0	45	1050	1091	322358	II	30	5222.4
#201813	LDT-43	0	0	111	56	93	8	3	0	29	12	1334	32	59	17	6	6	0	0	0	3	1162	607	154945	I	39	5773.7
#201813	LDT-44	0	0	158	81	133	8	7	0	1376	53	832	96	131	862	908	18	56	0	0	0	1793	2926	475407	IV	63	7163.5
#201816	LDT-15	0	0	4	0	99	23	0	0	16	30	826	251	31	42	75	0	0	0	0	0	666	731	158019	III	21.5	3287.4
#201816	LDT-16	0	0	0	0	338	84	0	0	10	70	205	0	6	194	713	8	11	0	0	6	979	666	144214	II	28	4434.7
#201816	LDT-17	0	6	259	437	91	1	0	0	358	100	878	16	21	540	41	45	0	0	0	55	1875	973	310953	I	33	3901.5
* Type I: targetting the STR in the anterior telencephalon but not medulla; Type II: projecting to the posterior brainstem, including the medulla even the spinal cord but not STR; Type III: projecting restrictedly that the axons confined between the STR and medulla; Type IV: owing the most widely fibers to both the STR and medulla.
