# Supplementary material for: Upper brainstem cholinergic neurons project to ascending and descending circuits
Source: BMC Biol. 2023 Jun 6;21:135. doi: 10.1186/s12915-023-01625-y (PMC10245412; doi:10.1186/s12915-023-01625-y)
Supplement: Supplementary file 3 — Additional file 3: Table 2. Quantification of axonal terminals in the thalamus. [file 12915_2023_1625_MOESM3_ESM.xlsx]

## Sheet: Sheet3
Neuronal numbering	Quantification of axonal terminals in the thalamus
	Ipsilateral thalamus												Contralateral thalamus
	ATN	EPI	GEN	ILM	LAT	MED	MTN	RT	SPF	VENT	SPA/PP	Total	ATN	EPI	GEN	ILM	LAT	MED	MTN	RT	SPF	VENT	SPA/PP	Total
PPN-1	0	0	0	36	178	20	0	7	0	44	0	285	0	0	0	0	0	0	0	0	0	0	0	0
PPN-2	0	0	0	55	16	10	0	0	0	17	0	98	0	0	0	46	1	76	0	0	0	48	0	171
PPN-3	0	0	17	0	49	30	0	122	0	162	0	380	0	0	0	0	0	0	0	49	0	10	0	59
PPN-7	58	0	237	0	48	0	0	118	0	44	0	505	0	0	0	0	0	0	0	0	0	0	0	0
PPN-10	0	0	6	4	48	1	0	19	0	89	0	167	0	0	0	0	0	0	0	0	0	0	0	0
PPN-11	0	0	12	0	181	0	0	5	0	54	0	252	16	0	2	1	39	0	0	4	4	6	0	72
PPN-18	0	0	0	1	13	0	0	2	2	20	0	38	0	0	0	20	0	3	0	0	0	0	0	23
PPN-19	0	0	0	9	7	17	10	1	5	0	0	49	0	6	0	0	0	0	0	0	1	0	0	7
PPN-38	0	0	0	10	14	27	0	10	1	14	0	76	0	0	0	5	0	0	0	0	0	0	0	5
PPN-39	0	0	1	0	51	0	0	3	0	13	0	68	0	0	0	0	0	0	0	0	8	0	0	8
PPN-8	0	0	0	28	23	0	0	4	0	90	0	145	0	0	0	0	0	0	0	0	0	0	0	0
PPN-12	319	0	11	10	1	0	24	0	0	1	0	366	6	0	0	0	0	0	26	0	0	0	0	32
PPN-17	59	0	17	0	43	24	0	98	0	114	1	356	0	0	0	0	0	0	0	30	0	53	0	83
PPN-27	0	0	1	45	58	294	0	0	1	27	0	426	0	0	0	0	0	0	0	0	0	0	0	0
PPN-33	0	0	0	0	0	0	0	0	0	0	0	0	0	0	0	0	0	0	0	0	0	0	0	0
PPN-13	6	64	33	20	139	78	0	0	0	8	0	348	0	506	0	12	19	149	35	0	0	0	3	724
PPN-26	4	0	0	29	220	15	0	0	0	18	0	286	0	0	0	0	0	0	0	0	0	0	0	0
PPN-28	0	0	0	9	35	50	16	6	0	200	0	316	0	0	0	9	47	20	12	6	0	36	0	130
PPN-31	0	0	4	13	61	46	80	0	0	32	0	236	4	0	14	11	35	11	15	5	1	72	0	168
PPN-34	0	0	0	55	6	42	0	6	0	49	0	158	2	0	0	17	0	14	0	0	0	0	0	33
PPN-4	0	0	0	12	0	3	3	0	13	5	0	36	0	16	0	2	1	12	0	0	0	0	0	31
PPN-5	0	0	0	20	20	5	0	5	3	90	0	143	0	0	0	47	2	21	0	14	0	24	0	108
PPN-6	0	0	0	5	71	0	0	9	2	34	0	121	0	0	0	0	0	0	0	0	0	0	0	0
PPN-9	29	0	0	15	0	15	15	17	1	13	0	105	2	0	0	8	8	0	1	6	49	48	2	124
PPN-14	0	0	0	44	28	57	0	0	10	45	0	184	0	0	0	40	0	105	0	23	0	6	0	174
PPN-15	1	0	0	21	11	6	0	21	9	40	0	109	0	0	0	54	0	26	0	0	0	1	0	81
PPN-16	0	0	0	19	2	2	0	0	4	37	0	64	0	0	0	19	0	25	0	0	0	97	0	141
PPN-20	0	0	0	180	7	97	0	0	6	112	0	402	0	0	0	30	1	66	0	0	0	5	0	102
PPN-21	0	0	0	0	0	0	0	0	12	0	0	12	0	0	0	0	0	0	0	0	0	0	0	0
PPN-22	0	0	0	21	18	56	7	22	5	155	2	286	0	0	0	38	0	40	9	0	0	38	0	125
PPN-23	8	1	0	13	0	50	9	0	1	1	0	83	0	0	0	6	2	2	15	0	0	3	0	28
PPN-24	0	0	0	13	66	0	0	0	0	49	0	128	0	0	0	1	0	1	0	7	0	0	0	9
PPN-25	0	0	0	59	6	45	0	0	3	35	0	148	0	0	0	13	2	14	0	0	0	11	0	40
PPN-29	0	0	0	134	68	162	0	46	1	11	0	422	0	0	0	24	0	7	0	0	0	0	0	31
PPN-30	44	0	0	0	0	0	4	0	0	1	2	51	18	0	0	9	0	2	21	0	0	0	0	50
PPN-32	0	0	15	4	3	22	2	20	0	2	0	68	0	0	0	0	0	0	0	0	0	0	0	0
PPN-35	0	0	0	109	3	109	0	57	3	93	8	382	0	0	0	94	8	86	0	10	7	58	5	268
PPN-36	15	0	6	17	17	2	0	2	10	41	0	110	0	0	0	1	1	0	1	20	0	21	0	44
PPN-37	0	0	0	0	22	0	0	0	0	0	0	22	0	0	0	3	0	0	4	0	2	10	0	19
LDT-2	6	0	1	89	4	36	44	1	14	60	1	256	28	0	0	67	1	0	12	49	8	14	3	182
LDT-9	2	0	17	17	257	8	0	0	0	6	0	307	0	0	0	0	0	0	0	0	0	0	0	0
LDT-11	74	0	147	26	152	26	0	11	0	42	0	478	0	0	0	0	0	0	0	0	0	0	0	0
LDT-17	558	2	47	173	161	363	0	9	0	10	0	1323	206	2	23	100	112	92	0	0	0	0	0	535
LDT-43	2	0	33	0	0	0	5	2	0	1	0	43	63	0	13	2	2	0	1	0	27	20	2	130
LDT-1	0	0	6	0	15	0	0	0	0	0	0	21	0	0	0	0	0	0	0	0	0	0	0	0
LDT-3	322	6	14	86	127	35	0	0	2	9	0	601	0	0	2	0	58	0	0	0	0	0	0	60
LDT-6	0	0	1	0	0	4	0	0	4	43	0	52	0	0	0	0	1	0	0	0	0	36	0	37
LDT-7	0	4	0	223	292	282	0	0	0	34	0	835	0	0	0	5	0	0	0	0	0	90	0	95
LDT-10	1	0	0	1	0	0	0	0	0	10	0	12	0	0	0	0	0	0	0	0	0	0	0	0
LDT-12	25	2	3	28	2	91	21	33	14	25	0	244	12	0	0	4	0	7	44	25	2	12	0	106
LDT-13	20	6	0	13	93	91	5	0	0	32	0	260	3	0	0	23	0	19	5	0	0	0	0	50
LDT-16	18	3	0	7	17	11	8	2	10	20	0	96	0	0	0	11	0	1	0	0	0	0	0	12
LDT-18	0	0	0	0	0	0	2	0	0	0	0	2	0	0	0	7	0	0	2	0	14	0	0	23
LDT-20	0	0	18	31	79	0	0	33	0	14	0	175	0	0	0	0	0	0	0	0	0	0	0	0
LDT-21	0	0	139	11	52	0	0	0	0	8	0	210	0	0	0	0	0	0	0	0	0	0	0	0
LDT-22	686	5	15	47	57	123	2	13	0	113	0	1061	176	0	0	2	0	8	33	0	0	0	1	220
LDT-23	36	0	0	0	94	0	0	0	0	75	0	205	0	0	0	0	0	0	0	0	0	0	0	0
LDT-25	85	13	3	27	94	114	5	27	31	32	0	431	56	0	0	0	0	0	6	0	0	0	0	62
LDT-26	1037	0	0	30	145	65	33	20	0	125	0	1455	0	0	0	0	0	0	0	0	0	0	0	0
LDT-27	4	4	0	9	15	198	0	0	12	0	0	242	40	0	0	22	0	72	10	5	0	0	0	149
LDT-28	0	0	0	54	1	65	0	0	0	10	0	130	1	0	0	1	0	11	0	0	0	16	0	29
LDT-30	0	0	0	0	12	17	0	0	64	0	0	93	0	0	0	0	0	0	3	7	20	0	0	30
LDT-32	0	0	3	0	1	0	0	6	14	30	0	54	0	0	0	0	0	0	0	0	0	0	6	6
LDT-33	0	0	0	0	0	0	0	0	0	0	0	0	0	0	0	0	0	0	0	0	0	0	0	0
LDT-34	85	0	136	1	27	0	0	21	29	48	0	347	0	0	0	0	0	0	0	0	0	0	4	4
LDT-35	5	74	53	4	54	42	46	0	2	25	0	305	0	0	0	10	0	76	20	0	0	0	0	106
LDT-38	0	0	5	8	3	2	0	0	11	0	3	32	0	0	0	5	1	1	0	0	1	0	0	8
LDT-42	0	0	0	103	72	244	0	0	0	54	0	473	0	0	0	0	0	0	0	0	0	0	0	0
LDT-5	0	0	0	0	206	0	0	18	1	321	0	546	0	0	0	0	0	0	0	0	0	0	0	0
LDT-8	22	0	0	57	0	30	8	36	3	260	0	416	0	0	0	2	0	0	0	0	0	0	0	2
LDT-14	0	0	0	15	247	0	0	0	0	181	0	443	0	0	0	0	0	0	0	0	0	0	0	0
LDT-15	294	0	0	33	1	16	42	7	0	10	0	403	167	0	117	0	0	46	9	12	0	8	0	359
LDT-19	4	0	0	0	81	11	0	19	0	39	0	154	0	0	0	0	0	0	0	0	0	0	0	0
LDT-24	37	0	0	24	75	52	0	19	0	35	0	242	0	0	0	0	0	0	0	0	0	0	0	0
LDT-29	0	0	0	0	12	0	0	4	18	12	0	46	0	0	0	0	0	0	0	0	0	0	0	0
LDT-37	0	7	3	1	20	34	4	0	1	0	2	72	0	0	0	1	0	3	0	0	0	0	2	6
LDT-39	0	0	0	31	4	83	4	0	34	38	34	228	0	0	0	99	6	65	42	96	0	52	0	360
LDT-40	0	0	0	178	40	69	1	36	38	33	7	402	0	0	4	18	108	32	2	8	2	217	1	392
LDT-4	0	0	6	38	15	24	1	4	3	22	0	113	0	0	0	9	0	5	0	14	0	21	2	51
LDT-31	29	79	6	283	47	580	12	15	11	70	33	1165	0	0	0	135	0	16	4	0	0	0	5	160
LDT-36	0	0	0	76	30	114	49	25	7	69	0	370	0	0	0	88	71	45	31	2	1	96	7	341
LDT-41	0	0	0	38	12	252	0	109	31	0	0	442	0	0	0	157	0	353	0	0	14	3	0	527
LDT-44	90	0	0	74	38	315	51	0	0	44	0	612	72	0	0	79	14	278	65	0	1	6	2	517
